# Supplementary material for: Translational and clinical comparison of whole genome and transcriptome to panel sequencing in precision oncology
Source: NPJ Precis Oncol. 2025 Jan 10;9:9. doi: 10.1038/s41698-024-00788-3 (PMC11724059; doi:10.1038/s41698-024-00788-3)
Supplement: Supplementary file 2 — Supplementary Data 1 [file 41698_2024_788_MOESM2_ESM.xlsx]

## Sheet: patient overview
	Age at Time of MTB	Tumor Entity	ICD.10	ICD-O-3	Number of Prior Systemic Therapies	MASTER 1 DNA Seq WES/WGS	MASTER 1 DNA seq technology	MASTER 2 DNA seq technology	MASTER 1 + MASTER 2 RNA Seq	Time gap MASTER 1 - MASTER 2 Analysis 06/2023 (years)	Median time gap MASTER 1 - MASTER 2 Analysis 06/2023 (years)	Bioinformatics pipeline changes	RNA Seq Panel	Genetic Counseling
Patient 1	70	glioblastoma, pineal gland	C75.3	9440/3	1	WGS	HiSeq X-Ten	HiSeq X-Ten	x	4.10678	4.68446	expression quantification, Arriba2	x	-
Patient 2	47	salivary duct carcinoma of the parotid gland	C07.9	8500/3	5	WGS	HiSeq X-Ten	HiSeq X-Ten	x	2.66393		expression quantification, Arriba2	x	-
Patient 3	39	thyroid carcinoma, undifferentiated	C73.9	8020/6	3	WGS	HiSeq X-Ten	HiSeq X-Ten	-	4.24367		NA	x	-
Patient 4	35	ovarian adenocarcinoma, low grade	C56.9	8441/3	3	WGS	HiSeq X-Ten	HiSeq X-Ten	x	2.71047		expression quantification, Arriba2	x	x
Patient 5	56	gastrointestinal stromal tumor: small intestine	C17.9	8936/3	1	WES	HiSeq2500; Agilent SureSelect Human All Exon version 5	HiSeq X-Ten	x	7.72621		BWA aln => mem, indel calling, germline, Varscan2 => CNVkit, variant annotation, CREST => Sophia, HRD scores, MSISensor, Signatures, expression quantification, old fusion pipeline => Arriba2	x	-
Patient 6	41	leiomyosarcoma proximal femur right	C49.22	8890/3	1	WES	HiSeq4000; Agilent SureSelect Human All Exon version 5 + UTRs	HiSeq X-Ten	x	5.48118		Varscan2 => CNVkit, variant annotation, CREST => Sophia, HRD scores, MSISensor, expression quantification, old fusion pipeline => Arriba2	x	x
Patient 7	57	neuroendocrine adenocarcinoma of the prostate	C61.9	8140/3	2	WGS	HiSeq X-Ten	HiSeq X-Ten	x	3.39767		expression quantification, Arriba2	x	-
Patient 8	66	solitary fibrous tumor, main bronchus	C34.0	8815/3	1	WGS	HiSeq X-Ten	HiSeq X-Ten	x	2.5681		expression quantification, Arriba2	x	-
Patient 9	25	high-grade osteosarcoma, scapula	C40.01	9194/3	5	WGS	HiSeq X-Ten	HiSeq X-Ten	x	5.6783		CREST => Sophia, expression quantification, old fusion pipeline => Arriba2	x	x
Patient 10	49	chondrosarcoma, tibia	C40.2	9220/3	0	WGS	HiSeq X-Ten	HiSeq X-Ten	x	2.53799		expression quantification, Arriba2	x	-
Patient 11	48	acute myelomonocytic leukemia	C42.1	9867/3	4	WES	HiSeq2500; Agilent SureSelect Human All Exon version 5	HiSeq X-Ten	x	7.21424		BWA aln => mem, Varscan2 => CNVkit, variant annotation, CREST => Sophia, HRD scores, MSISensor, Signatures, expression quantification, old fusion pipeline => Arriba2	x	-
Patient 12	28	cholangiocarcinoma, intrahepatic bile duct carcinoma	C22.1	8160/3	1	WGS	HiSeq X-Ten	HiSeq X-Ten	x	3.60575		expression quantification, Arriba2	x	-
Patient 13	39	adenocarcinoma of the pancreatic head	C25.0	8500/3	2	WGS	HiSeq X-Ten	HiSeq X-Ten	x	6.61191		variant annotation, CREST => Sophia, HRD scores, MSISensor, expression quantification, old fusion pipeline => Arriba2	x	x
Patient 14	45	cholangiocarcinoma, intrahepatic bile duct carcinoma	C22.1	8160/3	1	WGS	HiSeq X-Ten	HiSeq X-Ten	x	6.3436		CREST => Sophia, HRD scores, MSISensor, expression quantification, old fusion pipeline => Arriba2	x	-
Patient 15	64	tongue tip carcinoma, mucinous adenocarcinoma	C02.1	8480/3	0	WGS	HiSeq X-Ten	HiSeq X-Ten	x	5.00205		expression quantification, Arriba2	x	x
Patient 16	61	CUP syndrome, solid adenocarcinoma with mucin formation	C80.9	8230/6	0	WGS	HiSeq X-Ten	HiSeq X-Ten	x	4.10951		expression quantification, Arriba2	x	-
Patient 17	41	acinar adenocarcinoma of the pancreas, mixed acinar-ductal carcinoma	C25.9	8552/3	2	WGS	HiSeq X-Ten	HiSeq X-Ten	-	4.36687		NA	x	-
Patient 18	37	desmoplastic small round cell tumor	C80.9	8800/3	2	WES	HiSeq4000; Agilent SureSelect Human All Exon version 5	HiSeq X-Ten	x	6.80903		Varscan2 => CNVkit, variant annotation, CREST => Sophia, HRD scores, MSISensor, Signatures, expression quantification, Arriba2	x	-
Patient 19	39	malignant melanoma of the shoulder	C44.61	8720/3	8	WES	HiSeq4000; Agilent SureSelect Human All Exon version 5 + UTRs	HiSeq X-Ten	x	5.34976		Varscan2 => CNVkit, variant annotation, CREST => Sophia, HRD scores, MSISensor, expression quantification, Arriba2	x	-
Patient 20	58	NEC: pancreatic tail	C25.2	8246/3	3	WGS	HiSeq X-Ten	HiSeq X-Ten	x	5.11704		expression quantification, Arriba2	x	-

## Sheet: bioinf changes
Arriba2: Gene fusion detection changed from MASTER1: old fusion pipeline based on STAR chimeric reads and custom Perl scripts, or if not stated Arriba (Uhrig et al. 2021, https://github.com/suhrig/arriba) with constantly improved versions below v.2 to MASTER2: Arriba v.2
BWA aln => mem: alignment with BWA (Li & Durbin 2009) changed from aln to mem algorithm
CREST => Sophia: structural variant calling changed from CREST (Wang et al. 2011) to Sophia (https://bitbucket.org/utoprak/sophia/src/master/)
expression quantification: change from MASTER1: gene model RefSeq, RPKM calculated with coverageBed from the BEDtools package (Quinlan et al. 2010) and a custom Perl script to MASTER2: gene model Gencode, FPKM calculated with FeatureCounts and a custom Perl script
germline: inclusion of rare germline small variants in genes of interest by backchecking from somatic calling. MASTER2: additional in-house workflow based on Platypus (Rimmer et al. 2014)
HRD scores: homologous recombination deficiency (HRD) and large-scale state transition (LST) scores introduced with add-on to ACEseq (Kleinheinz et al. 2017, https://aceseq.readthedocs.io/en/latest/), also to CNVkit results
indel calling: change from SAMtools (Li et al. 2009) to Platypus (Rimmer et al. 2014)
MSISensor: introduced predicted microsatellite instability score (Niu et al. 2014)
Signatures: introduced single nucleotide substitution signatures with YAPSA (https://bioconductor.org/packages/release/bioc/html/YAPSA.html)
variant annotation: change from gene model RefSeq to gene model Gencode
Varscan2 => CNVkit: copy number calling changed from Varscan2 (Koboldt et al. 2012) to CNVkit (Talevich et al. 2016, https://github.com/etal/cnvkit)
References:
Kleinheinz K, Bludau I, Hübschmann D, Heinold M, Kensche P, Gu Z, et al. ACEseq – allele specific copy number estimation from whole genome sequencing. bioRxiv 2017, https://www.biorxiv.org/content/10.1101/210807v1.full
Koboldt DC, Zhang Q, Larson DE, Shen D, McLellan MD, Lin L, et al. VarScan 2: somatic mutation and copy number alteration discovery in cancer by exome sequencing. Genome Res 2012;22(3):568-76 doi 10.1101/gr.129684.111.
Li H, Durbin R. Fast and accurate short read alignment with Burrows-Wheeler transform. Bioinformatics 2009;25(14):1754-60
Li H, Handsaker B, Wysoker A, Fennell T, Ruan J, Homer N, et al. The Sequence Alignment/Map format and SAMtools. Bioinformatics 2009;25(16):2078-9
Niu B, Ye K, Zhang Q, Lu C, Xie M, McLellan MD. MSIsensor: microsatellite instability detection using paired tumor-normal sequence data. Bioinformatics 2014; 30, 1015–1016
Quinlan AR, Hall IM. BEDTools: a flexible suite of utilities for comparing genomic features. Bioinformatics 2010;26(6):841-2
Rimmer A, Phan H, Mathieson I, Iqbal Z, Twigg SRF, Wilkie AOM, et al. Integrating mapping-, assembly- and haplotype-based approaches for calling variants in clinical sequencing applications. Nature genetics 2014;46(8):912-8.
Talevich E, Shain AH, Botton T, Bastian BC. CNVkit: Genome-Wide Copy Number Detection and Visualization from Targeted DNA Sequencing. PLoS Comput Biol. 2016 Apr 21;12(4):e1004873
Uhrig S, Ellermann J, Walther T, Burkhardt P, Fröhlich M, Hutter B, et al. Accurate and efficient detection of gene fusions from RNA sequencing data. Genome Research. March 2021 31: 448-460
Wang J, Mullighan CG, Easton J, Roberts S, Heatley SL, Ma J, et al. CREST maps somatic structural variation in cancer genomes with base-pair resolution. Nat Methods. 2011 Jun 12;8(8):652-4
