# Supplementary material for: Translational and clinical comparison of whole genome and transcriptome to panel sequencing in precision oncology
Source: NPJ Precis Oncol. 2025 Jan 10;9:9. doi: 10.1038/s41698-024-00788-3 (PMC11724059; doi:10.1038/s41698-024-00788-3)
Supplement: Supplementary file 3 — Supplementary Data 2 [file 41698_2024_788_MOESM3_ESM.xlsx]

## Sheet: comparison 1
MASTER 1 versus panel	Patient 1	Patient 2	Patient 3	Patient 4	Patient 5	Patient 6	Patient 7	Patient 8	Patient 9	Patient 10	Patient 11	Patient 12	Patient 13	Patient 14	Patient 15	Patient 16	Patient 17	Patient 18	Patient 19	Patient 20	sum	average	median
TRs time gap (months)	43	19	44	20	87	59	28	18	62	18	79	38	74	70	56	45	47	68	59	59	993	49.65	51.5
TRs MASTER	4	6	4	4	1	3	4	5	2	3	2	4	2	3	4	3	3	1	6	4	68	3.4	3.5
TRs panel	5	5	2	3	2	3	2	1	3	1	3	2	3	2	4	2	3	0	2	3	51	2.55	2.5
identical TRs	2	3	1	3	1	2	2	1	1	1	0	2	1	1	3	2	2	0	2	2	32	1.6	2
identical BMs	5	7	3	4	1	8	3	1	4	1	2	2	2	2	4	7	4	0	6	12	78	3.9	3.5
matching TR-BMs	1	3	1	3	1	1	2	1	0	1	0	2	1	1	3	2	2	0	2	2	29	1.45	1
identical TRs, different BMs	1	0	0	0	0	1	0	0	1	0	0	0	0	0	0	0	0	0	0	0	3	0.15	0
different TRs, identical BMs	1	0	0	0	0	1	0	0	0	0	0	0	0	0	0	0	0	0	0	0	2	0.1	0
add. TRs MASTER combination/clinical trial	0	3	0	0	0	0	0	0	0	1	0	0	0	0	0	0	0	0	1	0	5	0.25	0
add. TRs MASTER, BMs not called in panel	0	0	0	0	0	0	0	0	0	1	0	0	0	1	0	0	0	0	0	0	2	0.1	0
add. TRs MASTER, identical BMs	0	0	1	0	0	0	0	0	0	0	0	0	0	0	0	0	0	0	1	0	2	0.1	0
add. TRs panel, identical BMs	2	2	1	0	0	0	0	0	2	0	2	0	2	1	1	0	1	0	0	1	15	0.75	0.5
add. TRs panel, BMs depicted by chromosome loss/gain in MASTER	0	0	0	0	1	0	0	0	0	0	1	0	0	0	0	0	0	0	0	0	2	0.1	0
TRs MASTER based on exp data, panel gaps, SBS mut. signatures, HRD	0	0	1	1	0	0	2	4	0	0	2	2	0	0	0	1	0	2	1	2	18	0.9	0.5
identical BMs due to panel bin count analysis	1	0	1	0	0	0	1	1	1	0	0	0	1	2	0	0	2	0	1	0	11	0.55	0
...leading to add. TRs in MASTER	1	0	1	0	0	0	0	0	1	0	0	0	1	1	0	0	1	0	1	0	7	0.35	0
Genetic recommendation	0	0	0	1	0	1	0	0	1	0	0	0	1	0	1	0	0	0	0	0	5	0.25	0
Genetic recommendation marker found in panel	0	0	0	1	0	1	0	0	0	0	0	0	1	0	1	0	0	0	0	0	4	0.2	0
patients		recommendations in...
n=20	sum	MASTER 1	panel			TRs MASTER	sum of:			TRs panel	sum of:			Identical TRs	sum of:
TRs MASTER	68
TRs panel	51
identical TRs	32	0.470588	0.627451
identical BMs	78
matching TR-BMs	29	0.90625	of identical TR
identical TRs, different BMs	3	0.09375	of identical TR
different TRs, identical BMs	2	0.0294118	0.0392157
add. TRs MASTER combination/clinical trial	5	0.0735294
add. TRs MASTER, BMs not called in panel	2	0.0294118
add. TRs MASTER, identical BMs	2	0.0294118
add. TRs panel, identical BMs	15		0.294118
add. TRs panel, BMs depicted by chromosome loss/gain in MASTER	2		0.0392157
TRs MASTER based on exp data, panel gaps, SBS signatures, HRD	18	0.264706
TRs MASTER based on exp data	13	0.722222
TRs MASTER based on signature & HRD	1	0.0555556
TRs MASTER based on panel gaps	2	0.111111
TRs MASTER based on combi exp + panel gaps	2	0.111111
identical BMs due to panel bin count analysis	11
...leading to add. TRs in MASTER	7	0.102941
	Patient 3	Patient 4	Patient 7	Patient 8	Patient 11	Patient 12	Patient 16	Patient 18	Patient 19	Patient 20	sum of all TRs
TRs MASTER based on exp data, panel gaps, SBS mut. signatures, HRD	1	1	2	4	2	2	1	2	1	2	18			TRs
alteration type	SBS3; high HRD scores	ESR1 high exp	CLTA4, BRCA1/2 high exp	FGF1, NTRK1 high exp, NAB2-STAT6 fusion	FLT3-ITD	SSTR5 high exp	FGFR3 high exp	FGFR4,VEGFR2 high exp	mTOR, RHEB high exp	SSTR2 AMP FC: 45 and high exp			exp data	13
			PSMA high exp	SSTR3 high exp	NUP98-NSD1	ABCB1 high exp		ALK high exp		MAGEA3 high exp			signature/HRD	1
				GLI2, SMO high exp									panel gaps	2
				GRM1 high exp									combi exp+gaps	2
														18
	Patient 1	Patient 3	Patient 9	Patient 13	Patient 14	Patient 17	Patient 19	sum of all TRs
identical BMs due to panel bin count analysis leading to add. TR in MASTER	1	1	1	1	1	1	1	7		TRs
alteration type	NTRK 3 gain	PIM1 gain	NF1 del in tumor	heterozygous del of CDKN2A	homozygous del of CDKN2A/B	homozygous del of CDKN2A/B	STK11 del			5
		heterozygous del of CDKN2A/B								1
	gain	gain	del	del	del pair	del pair	del			1
		del pair								7

## Sheet: comparison 2
MASTER 2 versus panel	Patient 1	Patient 2	Patient 3	Patient 4	Patient 5	Patient 6	Patient 7	Patient 8	Patient 9	Patient 10	Patient 11	Patient 12	Patient 13	Patient 14	Patient 15	Patient 16	Patient 17	Patient 18	Patient 19	Patient 20	sum	average	median
TRs time gap (months)	5	12	5	14	7	7	14	14	7	14	7	7	6	6	5	5	5	5	5	4	154	7.7	6.5
TRs MASTER	2	6	4	2	2	2	3	6	3	1	1	2	4	4	4	3	3	2	3	4	61	3.05	3
TRs panel	5	5	2	3	2	3	2	1	3	1	3	2	3	2	4	2	3	0	2	3	51	2.55	2.5
identical TRs	2	3	1	1	1	2	2	1	1	1	0	1	1	2	4	1	2	0	1	1	28	1.4	1
identical BMs	5	7	3	2	2	7	4	1	5	1	3	2	3	2	4	6	4	0	5	7	73	3.65	3.5
matching TR-BMs	2	3	1	1	1	2	2	1	0	1	0	1	1	2	4	1	2	0	1	1	27	1.35	1
identical TRs, different BMs	0	0	0	0	0	0	0	0	1	0	0	0	0	0	0	0	0	0	0	0	1	0.05	0
add. TRs MASTER combination/clinical trial/same pathway individually listed	0	1	0	0	0	0	0	1	0	0	0	0	0	1	0	0	0	0	0	0	3	0.15	0
add. TRs MASTER, identical BMs	0	0	0	0	0	0	0	1	0	0	0	0	1	0	0	0	0	0	1	1	4	0.2	0
add. TRs panel, identical BMs	3	2	1	2	1	1	0	0	2	0	3	1	2	0	0	1	1	0	1	2	23	1.15	1
TRs MASTER based on exp data, panel gaps, SBS mut. signatures, HRD	0	2	2	1	1	0	1	3	1	0	1	1	2	0	0	2	1	2	1	1	22	1.1	1
identical BMs due to panel bin count analysis	0	0	1	0	0	0	0	1	1	0	0	0	0	2	1	0	0	0	0	2	8	0.4	0
...leading to add. TRs in MASTER	0	0	1	0	0	0	0	0	1	0	0	0	0	1	0	0	0	0	0	1	4	0.2	0
Genetic recommendation	0	0	0	1	0	1	0	0	1	0	0	0	1	0	1	0	0	0	0	0	5	0.25	0
Genetic recommendation marker found in panel	0	0	0	1	0	1	0	0	0	0	0	0	1	0	1	0	0	0	0	0	4	0.2	0
patients		recommendations in...
n=20	sum	MASTER 2	panel		TRs MASTER	sum of:			TRs panel	sum of:			Identical TRs	sum of:
TRs MASTER	61
TRs panel	51
identical TRs	28	0.459016	0.54902
identical BMs	73
matching TR-BMs	27	0.964286	of identical TR
identical TRs, different BMs	1	0.0357143	of identical TR
add. TRs MASTER combination/clinical trial/same pathway individually listed	3	0.0491803
add. TRs MASTER, identical BMs	4	0.0655738
add. TRs panel, identical BMs	23		0.45098
TRs MASTER based on exp data, panel gaps, SBS signatures, HRD	22	0.360656
TRs MASTER based on exp data	13	0.590909
TRs MASTER based on signature	1	0.0454545
TRs MASTER based on panel gaps	3	0.136364
TRs MASTER based on combi exp + panel gaps	4	0.181818
TRs MASTER HRD scores + panel gap	1	0.0454545
identical BMs due to panel bin count analysis	8
...leading to add. TRs in MASTER	4	0.0655738
	Patient 2	Patient 3	Patient 4	Patient 5	Patient 7	Patient 8	Patient 9	Patient 11	Patient 12	Patient 13	Patient 16	Patient 17	Patient 18	Patient 19	Patient 20	sum of all TRs			TRs
TRs MASTER based on exp data, panel gaps, SBS mut. signatures, HRD	2	2	1	1	1	3	1	1	1	2	2	1	2	1	1	22		exp data	13
alteration type	TACSSTD2 high exp	SBS3	ESR Exp++	high exp of FGFR1 rank 5, FGFR2 rank 2, KIT rank 4, PDGFA rank 3	high exp of TACSTD2	high exp FGFR1	high HRD scores and snv: SMARCAL1 stopgain LOH 71%	FLT3-ITD	high exp of SSTR5	high exp MSLN	PVRL4 Exp++ (FC=30) and Gain (TCN=4))	foc hom del of MTAP	NTRK3 overexp, FC 172.45, FGFR4 overexp, FC 179.5, RAF1 overexp, FC 2.4	CD276+CTLA4 high ep	SSTR2 AMP FC: 45 and exp++			signature	1
	PVRL4 high exp	foc hom del of MTAP				SSRT3 dup (TCN=7.99) and high exp SSTR3 RPKM=25.95, rank:3				high exp of FOLR1	FGFR3 overexpression		NTRK3 overexp, FC 172.45, FGFR4 overexp, FC 179.5, RAF1 overexp, FC 2.4					panel gaps	3
						GLI2, GLI3, SMO dup+exp												combi exp+gaps	4
																		HRD+gaps	1
	Patient 3	Patient 9	Patient 14	Patient 20	sum of all TRs
identical BMs due to panel bin count analysis leading to add. TR in MASTER	1	1	1	1	4
alteration type	heterozygous del of CDKN2A/B	NF1 del in tumor	homozygous del of CDKN2A/B	heterozygous del of CDKN2A/B
	del pair	del	del pair	del pair

## Sheet: evidence levels
		Time gap (months) comparison 1 (M1 vs panel)	Evidence levels comparison 1 (M1 vs panel)	Time gap (months) comparison 2 (M2 vs panel)	Evidence levels comparison 2 (M2 vs panel)
Patient 1	MASTER	43	m2B	5	m2A
			m4		m2B
			m3
			m3
	panel		m2A		m2A
			m2A		m2A
			m2B		m2B
			m2C		m2C
			m3		m3
Patient 2	MASTER	19	m1C	12	m1A
			m2C		m2B
			m2C		m1A+m2B
			m2A		m2A
			m2A		m2A
			m2C		m2A
	panel		m2C		m2C
			m2C		m2C
			m1C		m1C
			m2A		m2A
			m2B		m2B
Patient 3	MASTER	44	m2C	5	m2B
			m2C		m2B
			m2C		m2B
			m2B		m3
	panel		m2B		m2B
			m2B		m2B
Patient 4	MASTER	20	m1C	14	n1B
			m3		m2A
			m2C
			m2A
	panel		m2C		m2C
			m3		m3
			m2A		m2A
Patient 5	MASTER	87	m4	7	m2A
					m1A
	panel		m1C		m1C
			m2B		m2A
Patient 6	MASTER	59	m1A	7	m1A
			m2B		m2B
			m2B
	panel		m1A		m1A
			m2A		m2A
			m2C		m2C
Patient 7	MASTER	28	m2B	14	m2B
			m2B		m1A
			m2B		m2B
			m2A
	panel		m2C		m2C
			m2B		m2B
Patient 8	MASTER	18	m1C	14	m4
			m2B		m2B
			m4		m2B
			m4		m2A
			m2C		m2B
					m4
	panel		m2B		m2B
Patient 9	MASTER	62	m3	7	m2B
			m3		m2A
					m2C
	panel		m2B		m2B
			m2B		m2B
			m2C		m2C
Patient 10	MASTER	18	m1A	14	m1A
			m2B
			m2B
	panel		m1A		m1A
Patient 11	MASTER	79	m1B	7	m1A
			m4
	panel		m2B		m2B
			m2B		m2B
			m3		m3
Patient 12	MASTER	38	m1A	7	m1A
			m2B		m2B
			m3
			m4
	panel		m1A		m1A
			m3		m3
Patient 13	MASTER	74	m2B	6	m2C
			m2B		m2B
					m1C
					m2A
	panel		m2C		m2C
			m3		m3
			m3		m3
Patient 14	MASTER	70	m2A	6	m2A
			m2C		m2B
			m2B		m1C
					m1C
	panel		m1B		m1B
			m2B		m2B
Patient 15	MASTER	56	m1A	5	m1A
			m2B		m2B
			m2B		m2B
			m2B		m2B
	panel		m1A		m1A
			m2A		m2A
			m2B		m2B
			m2B		m2B
Patient 16	MASTER	45	m2A	5	m1B
			m2C		m2B
			m4		m2C
	panel		m1C		m1C
			m2C		m2C
Patient 17	MASTER	47	m1C	5	m1A
			m1C		m2B
			m2C		m3
	panel		m1A		m1A
			m1A		m1A
			m2B		m2B
Patient 18	MASTER	68	m4		m2B
					m3
	panel
Patient 19	MASTER	59	m1A	5	m2B
			m3		m2B
			m3		m3
			m2A
			m2A
			m3
	Panel		m2A		m2A
			m1A		m1A
Patient 20	MASTER	59	m2B	4	m1A
			m2B		m2B
			m1A		m2B
			m2B		m2B
	Panel		m1A		m1A
			m2C		m2C
			m3		m3
Molecular evidence levels according to the classiﬁcation scheme developed for the MTBs of the National Center for Tumor Diseases (NCT) and within the German Cancer Consortium (DKTK):
Leichsenring, J. et al. Variant classification in precision oncology. Int. J. Cancer 145, 2996–3010 (2019)

## Sheet: outcomes TR implementations
	previous systemic therapy	best response previous therapy	cause for EOT previous therapy	PFS 1 (days)	Therapy implementation	TR MASTER 1	TR MASTER 2	TR in Panel	time to therapy implementation TR (months)	best response TR	cause for EOT	PFS 2 (days)	PFS 3 (days)	PFS ratio I (PFS 2/PFS 1)	PFS ratio II (PFS 3/PFS 1)
Patient 2	Cisplatin/Navelbine	NN	PD	61	BRAF inh + MEK inh: Dabrafenib + Trametinib	x	x	x	NA	PR	PD	180		2.95082
					mTOR inh: Everolimus (in combi with Dabrafenib)			x	NA (not in MASTER 1 recommended)	PD	cancer related death		NN		NN
Patient 10	/	/	/	/	ICI: Pembrolizumab	x	x	x	8	mixed response	PD	276	/	NA
Patient 12	Cisplatin/Gemcitabin	NN	PD	244	FGFR inh: Erdafitinib	x	x	x	4	PR	PD	254	/	1.04098
Patient 14	Cisplatin/Gemcitabin	SD/PR	PD	217	FGFR inh: BGJ398	x	x	x	5	SD	PD	121	/	0.557604
Patient 17	Gemcitabin/nab-Paclitaxel	NN	PD	120	NTRK inh: Entrectinib	x	x	x	1	PR	PD	308		2.56667
					NTRK inh: LOXO-195	x	x	x	13	PD	cancer related death		28		0.233333
Patient 20	Temozolomid/Capecitabin	PR	PD	701	ICI: Avelumab	x	x	x	4	PD	PD	129		0.184023
					Parp-Inh: Olaparib (+Trabectedin)	x		x	16	PR	PD		261		0.372325
Patient 8	Doxorubicin / Dacarbacin	SD	SD (watch and wait in palliative situation)	NA (no therapy temination due to PD)	Multi-TKI: Pazopanib	x	x		5	NA (too short)	Cardiac decompensation due to myocardial infiltrating tumor, differential diagnosis: Pazopanib-induced cardiac decompensation	NA (too short)	/	NA
Patient 18	Cyclophosphamide/Topotecan	SD	SD	NA (no therapy termination due to PD)	FGFR-inh: Pazopanib	x	x		16	SD	PD	122		NA
PFS ratio according to Hoff, D. D. V. et al. Pilot Study Using Molecular Profiling of Patients’ Tumors to Find Potential Targets and Select Treatments for Their Refractory Cancers. J. Clin. Oncol. (2010) doi:10.1200/JCO.2009.26.5983.
