# Supplementary material for: Translational and clinical comparison of whole genome and transcriptome to panel sequencing in precision oncology
Source: NPJ Precis Oncol. 2025 Jan 10;9:9. doi: 10.1038/s41698-024-00788-3 (PMC11724059; doi:10.1038/s41698-024-00788-3)
Supplement: Supplementary file 4 — Supplementary Data 3 [file 41698_2024_788_MOESM4_ESM.xlsx]

## Sheet: MASTER 1
M1 = MASTER 1	M1 TRs*	M1 BM* TMB	M1 BM MSI	M1 BM sig*	M1 BM HRD	M1 BM SV	M1 BM SNV	M1 BM indel	M1 BM gain/amp	M1 BM del	M1 BM fus	M1 BM exp+	M1 BM exp-	M1 BM germ SNV	M1 BM germ del	M1 TR Imps*	M1 TR Imps BM TMB	M1 TR Imps BM MSI	M1 TR Imps BM HRD	M1 TR Imps BM SV	M1 TR Imps BM SNV	M1 TR Imps BM del	M1 TR Imps BM fus	M1 TR Imps BM exp+	M1 TR Imps BM exp-
Patient 1	4	1		1	1		2		2			2
Patient 2	6	1			1		3		1			2				1					1
Patient 3	4			1	1	2	2		1	2
Patient 4	4						2		2			3
Patient 5	1										1	4
Patient 6	3	1	1				2					2		1
Patient 7	4			1	1		1			4	1	5	6
Patient 8	5									1	1	6				1							1	2
Patient 9	2	1													1
Patient 10	3	1	1		1		2			1						1	1	1			1	1
Patient 11	2							1			1
Patient 12	4								1		1	2				1							1
Patient 13	2			1						1				1
Patient 14	3			1						2	1	3	1			1							1	3
Patient 15	4	1	1	1	1		1		1	1		2		2
Patient 16	3	1	1	1			4					3	1
Patient 17	3			1	1	1	1			8						2				2
Patient 18	1											2				1								2
Patient 19	6	2		2	1		7		2	2		9	2
Patient 20	4	1			1		9			1		2	2			2	1		1		7	1			2
sum	68	10	4	10	9	3	36	1	10	23	6	47	12	4	1	10	2	1	1	2	9	2	3	7	2
		176	all BMs
		33	composite
		73	somatic DNA
		65	RNA
		5	germline
*:
TRs = therapy recommendations
BM(s) = biomarker(s)
sig = DNA mutational signatures
Imps = therapy implementation(s)

## Sheet: MASTER 2
M2 = MASTER 2	M2 TRs*	M2 BM* TMB	M2 BM MSI	M2 BM sig*	M2 BM HRD	M2 BM SV	M2 BM SNV	M2 BM indel	M2 BM gain/amp	M2 BM del	M2 BM fus	M2 BM exp+	M2 BM exp-	M2 BM germ SNV	M2 BM germ Del	M2 TR Imps*	M2 TR Imps BM TMB	M2 TR Imps BM MSI	M2 TR Imps BM sig	M2 TR Imps BM HRD	M2 TR Imps BM SV	M2 TR Imps BM SNV	M2 TR Imps BM gain/amp	M2 TR Imps BM del	M2 TR Imps BM fus	M2 TR Imps BM exp+	M2 TR Imps BM exp-
Patient 1	2	1					1
Patient 2	6	1			1		2					4				1						1
Patient 3	4			1		1	1			2
Patient 4	2								1			2
Patient 5	2										1	4
Patient 6	2	1	1	2			3							1
Patient 7	3			1	1	2				2		2	2
Patient 8	6			1					3	4		3				1							1			1
Patient 9	3		1		1		1					1			1
Patient 10	1	1	1	1												1	1	1	1
Patient 11	1							1
Patient 12	2										1	2				1									1	1
Patient 13	4				1						1	3	1	1
Patient 14	4						2			2	1	2				1									1	2
Patient 15	4			1	1				1	2		1	1	2
Patient 16	3	1	1	1			1		1			2	1	1
Patient 17	3			1	1	1	1			1						2					2
Patient 18	2											6				1										3
Patient 19	3	1			2		2					2
Patient 20	4	1		1		1			1	3		1	2			1	1		1
sum	61	7	4	10	8	5	14	1	7	16	4	35	7	5	1	9	2	1	2	0	2	1	1	0	2	7	0
		124	all BMs
		29	composite
		43	somatic DNA
		46	RNA
		6	germline
*:
TRs = therapy recommendations
BM(s) = biomarker(s)
sig = DNA mutational signatures
Imps = therapy implementation(s)

## Sheet: Panel
P = Panel	P TRs	P BM TMB	P BM MSI	P BM sig*	P BM HRD	P BM SV	P BM SNV	P BM indel	P BM gain/amp	P BM del	P BM fus	P BM exp+	P BM exp-	P BM germ SNV	P BM germ Del	P TR Imps*	P TR Imps BM TMB	P TR Imps BM MSI	P TR Imps BM sig	P TR Imps BM HRD	P TR Imps BM SV	P TR Imps BM SNV	P TR Imps BM gain/amp	P TR Imps BM del	P TR Imps BM fus
Patient 1	5	1					3		1
Patient 2	5	1					4		3							2						2	3
Patient 3	2						1		1		1
Patient 4	3						2		1
Patient 5	2									1	1
Patient 6	3	1	1				5							1
Patient 7	2									2	1
Patient 8	1									1
Patient 9	3								6
Patient 10	1	1														1	1
Patient 11	3								4
Patient 12	2								1		1					1									1
Patient 13	3								2					1
Patient 14	2						1				1					1									1
Patient 15	4								1	3				2
Patient 16	2	1	1				2																		1
Patient 17	3						1			2						2									1
Patient 18	0
Patient 19	2						2		1
Patient 20	3	1					5			1						2	1					3		1
sum	51	6	2	0	0	0	26	0	21	10	6	0	0	4	0	9	2	0	0	0	0	5	3	1	4
		75	all BMs	NA*	NA	NA						NA	NA		NA				NA	NA	NA
		8	composite
		57	somatic DNA
		6	RNA
		4	germline
*:
TRs = therapy recommendations
BM(s) = biomarker(s)
sig = DNA mutational signatures
NA = not applicable
Imps = therapy implementation(s)
