# Supplementary material for: Translational and clinical comparison of whole genome and transcriptome to panel sequencing in precision oncology
Source: NPJ Precis Oncol. 2025 Jan 10;9:9. doi: 10.1038/s41698-024-00788-3 (PMC11724059; doi:10.1038/s41698-024-00788-3)
Supplement: Supplementary file 5 — Supplementary Data 4 [file 41698_2024_788_MOESM5_ESM.xlsx]

## Sheet: Patient 1
entity	M1 TR	M1 Drug	M1 BM(s)	M1 BM type	M1 comments	M2 TR	M2 Drug	M2 BM(s)	M2 BM type	M2 comments	Panel TR	Panel Drug	Panel BM(s)	Panel BM type	Panel comments	summary comparison 1	summary comparison 2	Genetic recommendation M1 BM	Genetic recommendation M1 BM type	Genetic recommendation M1 BM found in Panel
glioblastoma	ICI		TMB	DNA mutational burden		ICI		TMB	DNA mutational burden		ICI		TMB	DNA mutational burden		2 identical TRs	2 identical TRs	/	/	/
			SBS11	DNA signature (Temozolomide treatment)												5 identical BMs	5 identical BMs
			STAT3	DNA gain												1 matching TR and BM pair	2 matching TR and BM pairs
			STAT 3	RNA expression increase												1 matching TR based on different BMs	3 additional TRs based on identical BMs (panel)
	NTRK inhibitor		NTRK3	DNA amplification											NTRK 3 <DUP> (FC=4.86) detected due to bin count analysis	1 different TR based on identical BM
			NTRK3	RNA expression increase												2 additional TRs based on identical BMs (panel)
	PARP inhibition		HRD	DNA homologous recombination deficency score							PARP inhibition		SETD2	DNA mutation		1 identical BM due to bin count analysis panel resulting in 1 TR
			ATM	DNA mutation											ATM mutation found in panel
	mTOR inhibition		NF1	DNA mutation		MEK inhibition		NF1	DNA mutation		MEK inhibition		NF1	DNA mutation
					CDK4 amp found in WGS±TS					CDK4 amp found in WGS±TS	CDK4/6 inhibition		CDK4	DNA amplification
					SETD2 mutation found in WGS±TS					SETD2 mutation found in WGS±TS	Wee1 inhibition		SETD2	DNA mutation
SBS classification according to https://cancer.sanger.ac.uk/signatures/sbs

## Sheet: Patient 2
entity	M1 TR	M1 Drug	M1 BM(s)	M1 BM type	M1 comments	M2 TR	M2 Drug	M2 BM(s)	M2 BM type	M2 comments	Panel TR	Panel Drug	Panel BM(s)	Panel BM type	Panel comments	summary comparison 1	summary comparison 2	Genetic recommendation M1 BM	Genetic recommendation M1 BM type	Genetic recommendation M1 BM found in Panel
salivary gland carcinoma	ICI		TMB	DNA mutational burden		ICI	Pembrolizumab or Atezolizumab	TMB	DNA mutational burden		ICI		TMB	DNA mutational burden		3 identical TRs	3 identical TRs	/	/	/
			CD274	RNA expression increase				CD274	RNA expression increase							6 identical BMs	7 identical BMs
	PARP inhibition		PTEN	DNA mutation		PARP inhibition	Olaparib	PTEN	DNA mutation		PARP inhibition		PTEN	DNA mutation		3 matching TR and BM pairs	3 matching TR and BM pairs
			HRD	DNA homologous recombination deficency score				HRD	DNA homologous recombination deficency score							3 additional TRs MASTER combination/clinical trial	2 additional TRs based on identical BMs (panel)
	ICI+PARP inhibition		clinical trial recommendation			ICI+PARP inhibition		combination recommendation								2 additional TRs based on identical BMs (panel)	2 TR MASTER solely based on expression data
	BRAF inhibition + MEK inhibition		BRAF	DNA mutation							BRAF inhibition + MEK inhibition		BRAF	DNA mutation
	BRAF inhibition + MEK inhibition + EGFR inhibition		BRAF	DNA mutation		BRAF inhibition + EGFR inhibition		BRAF	DNA mutation
			EGFR	RNA expression increase				EGFR	RNA expression increase
			EGFR	DNA gain
	BRAF inhibition + MEK inhibition + ICI		clinical trial recommendation
					gain of PIK3CA found in WGS±TS					gain of PIK3CA found in WGS±TS	mTOR inhibition		PIK3CA	DNA gain
					gain of PIK3CB found in WGS±TS					gain of PIK3CB found in WGS±TS			PIK3CB	DNA gain
					gain of RICTOR found in WGS±TS					gain of RICTOR found in WGS±TS			RICTOR	DNA gain
													PTEN	DNA mutation
					ERBB2 mutation found in WGS±TS					ERBB2 mutation found in WGS±TS	ERBB2 inhibition		ERBB2	DNA mutation
						TACSTD2 targeted therapy	Sacituzumab Govitecan	TACSTD2	RNA expression increase
						PVRL4 targeted therapy	Enfortumab vedotin	PVRL4	RNA expression increase

## Sheet: Patient 3
entity	M1 TR	M1 Drug	M1 BM(s)	M1 BM type	M1 comments	M2 TR	M2 Drug	M2 BM(s)	M2 BM type	M2 comments	Panel TR	Panel Drug	Panel BM(s)	Panel BM type	Panel comments	summary comparison 1	summary comparison 2	Genetic recommendation M1 BM	Genetic recommendation M1 BM type	Genetic recommendation M1 BM found in Panel
papillary/undiff thyroid carcinoma	Multi Tyrosine Kinase inhibition	cabozantinib	ETV6:NTRK3	DNA structural variant												1 identical TR	1 identical TR	/	/	/
			NTRK3	DNA mutation												3 identical BMs	3 identical BMs
	TRK inhibition	selitrectinib	ETV6:NTRK3	DNA structural variant	clinical trial recommendation	TRK inhibition	reprotrectinib/selitrectinib	ETV6:NTRK3	DNA structural variant		TRK inhibition	reprotrectinib/selitrectinib	ETV6:NTRK3	RNA fusion	TSO500 does not detect DNA structural variants. NTRK3 and ETV6 are both covered on DNA level by the panel. Since NTRK3 is additionally covered on RNA level, TST170 could call the ETV6:NTRK3 fusion on RNA level.	1 matching TR and BM pair	1 matching TR and BM pair
			NTRK3	DNA mutation				NTRK3	DNA mutation				NTRK3	DNA mutation		1 additional TR based on identical BM (MASTER)	1 additional TR based on identical BM (panel)
	CDK4/6 inhibition		PIM1	DNA amplification		CDK4/6 inhibition									PIM1 amplification detected due to bin count analysis	1 additional TR based on identical BM (panel)	1 identical BM due to bin count analysis leading to 1 additional TR in MASTER
			CDKN2A	DNA deletion				CDKN2A	DNA deletion						CDKN2A heterocygotic deletion detected due to bin count analysis	3 identical BMs due to bin count analysis panel resulting in 1 TR	2 TRs in MASTER based on known panel gaps
			CDKN2B	DNA deletion											CDKN2B heterocygotic deletion detected due to bin count analysis	1 TR in MASTER based on expression data + known panel gaps
	PARP inhibition		SBS3	DNA signature (Defective homologous recombination DNA damage repair)		PARP inhibition	olaparib/olaparib + pembrolizumab	SBS3	DNA signature (Defective homologous recombination DNA damage repair)	clinical trial recommendation
			HRD genes	DNA homologous recombination deficency score
						PRMT5 inhibition		MTAP	DNA deletion
					gain of FGFR1 found in WGS					gain of FGFR1 found in WGS	FGFR inhibition		FGFR1	DNA gain
SBS classification according to https://cancer.sanger.ac.uk/signatures/sbs

## Sheet: Patient 4
entity	M1 TR	M1 Drug	M1 BM(s)	M1 BM type	M1 comments	M2 TR	M2 Drug	M2 BM(s)	M2 BM type	M2 comments	Panel TR	Panel Drug	Panel BM(s)	Panel BM type	Panel comments	summary comparison 1	summary comparison 2	Genetic recommendation M1 BM	Genetic recommendation M1 BM type	Genetic recommendation M1 BM found in Panel
ovarian cancer	Aromatase inhibition		ESR1	RNA expression increase		antihormonal therapy	letrozole / fulvestrant	ESR1	RNA expression increase							3 identical TRs	1 identical TR	BRCA2	DNA germline mutation	yes
	SOS1 inhibition +/- MEK inhibition		KRAS	DNA mutation	clinical trial recommendation					KRAS mutation found in WGS±TS	MEK inhibition ± plus ICI		KRAS	DNA mutation	clinical trial recommendation	3 identical BMs	2 identical BMs
											SOS1 inhibition		KRAS	DNA mutation		3 matching TRs and BM pair	1 matching TR and BM pair
		lapatinib + trametinib	KRAS	DNA mutation												1 TR in MASTER based on expression data	1 TR in MASTER based solely on expression data
			ERBB2	DNA gain
			ERBB2	RNA expression increase
	ERBB2 inhibition		ERBB2	DNA gain		ERBB2 inhibition	trastuzumab deruxtecan	ERBB2	DNA gain		ERBB2 inhibition		ERBB2	DNA gain
			ERBB2	RNA expression increase				ERBB2	RNA expression increase

## Sheet: Patient 5
entity	M1 TR	M1 Drug	M1 BM(s)	M1 BM type	M1 comments	M2 TR	M2 Drug	M2 BM(s)	M2 BM type	M2 comments	Panel TR	Panel Drug	Panel BM(s)	Panel BM type	Panel comments	summary comparison 1	summary comparison 2	Genetic recommendation M1 BM	Genetic recommendation M1 BM type	Genetic recommendation M1 BM found in Panel
GIST	FGFR inhibition	regorafenib, nintedanib, ponatinib, lenvatinib	FGFR2:INA	RNA fusion		FGFR inhibition	pemigatinib	FGFR2:INA	RNA fusion		FGFR inhibition		FGFR2:INA	RNA fusion	INA is not covered by the panel but FGFR2 is covered by the panel on both DNA and RNA level. Thus, the FGFR2:INA fusion could be called by TST170	1 identical TR	1 identical TR	/	/	/
		FGFR2	RNA expression increase			Multi tyrosin kinase inhibition	sunitinib/regorafenib	FGFR2	RNA expression increase							1 identical BM	2 identical BMs
		KIT	RNA expression increase					KIT	RNA expression increase							1 matching TR and BM pair	1 matching TR and BM pair
		PDGFA	RNA expression increase					PDGFA	RNA expression increase							1 additional TR panel, BM only depicted by deletion of whole chromosome in MASTER	1 additional TR based on identical BM (panel)
		FGF2	RNA expression increase														1 TR MASTER solely based on expression data
		FLT4	RNA expression increase
								FGFR1	RNA expression increase
					PTEN del in WES±TS not specifically mentioned since the whole chromosome 10 is affected by the deletion					PTEN del/LOH found in WGS±TS	mTOR inhibition		PTEN	DNA deletion

## Sheet: Patient 6
entity	M1 TR	M1 Drug	M1 BM(s)	M1 BM type	M1 comments	M2 TR	M2 Drug	M2 BM(s)	M2 BM type	M2 comments	Panel TR	Panel Drug	Panel BM(s)	Panel BM type	Panel comments	summary comparison 1	summary comparison 2	Genetic recommendation M1 BM	Genetic recommendation M1 BM type	Genetic recommendation M1 BM found in Panel
Leiomyosarcoma	ICI		TMB	DNA mutational burden		ICI		TMB	DNA mutational burden		ICI		TMB	DNA mutational burden		2 identical TRs	2 identical TRs	MLH	DNA germline mutation	yes
			MLH	DNA germline mutation				MLH	DNA germline mutation				MLH	DNA germline mutation		8 identical BMs	7 identical BMs
			MSI	DNA microsatellite instability				MSI	DNA microsatellite instability				MSI	DNA microsatellite instability		1 matching TR and BM pair	2 matching TR and BM pairs
			PDCD1LG2	RNA expression increase				SBS6	DNA signature (Defective DNA mismatch repair)							1 identical TR based on different BMs	1 additional TR, identical BM (panel)
								SBS26	DNA signature (Defective DNA mismatch repair)							1 different TR, identical BM
	PARP inhibition		RAD50	DNA mutation							PARP inhibition				RAD50 R1152Q likely benign -> not used in panel recommendation
				ATRX mutation probably discarded by Platypus pipeline due to homopolymer (7xT) and few reads (4)						ATRX mutation probably discarded by Platypus pipeline due to homopolymer (7xT) and few reads (4)			ATRX	DNA mutation
				RB1 mutation found in WES±TS						RB1 mutation found in WGS±TS			Rb1	DNA mutation
	mTOR inhibition		NF1	DNA mutation		MEK inhibition		NF1	DNA mutation		MEK inhibition		NF1	DNA mutation
			RPTOR	RNA expression increase
					KRAS mutation found in WES±TS			KRAS	DNA mutation	KRAS mutation found in WGS±TS			KRAS	DNA mutation
					GNAS mutation found in WES±TS			GNAS	DNA mutation	GNAS mutation found in WGS±TS			GNAS	DNA mutation
SBS classification according to https://cancer.sanger.ac.uk/signatures/sbs

## Sheet: Patient 7
entity	M1 TR	M1 Drug	M1 BM(s)	M1 BM type	M1 comments	M2 TR	M2 Drug	M2 BM(s)	M2 BM type	M2 comments	Panel TR	Panel Drug	Panel BM(s)	Panel BM type	Panel comments	summary comparison 1	summary comparison 2	Genetic recommendation M1 BM	Genetic recommendation M1 BM type	Genetic recommendation M1 BM found in Panel
NEC prostate	PARP inhibition		TMPRSS2:ERG	RNA fusion		PARP inhibition	Olaparib + Trabectedin			TMPRSS2-ERG fusion found in WGS±TS	PARP inhibition		TMPRSS2:ERG	RNA fusion	Both TMPRSS2 and ERG are covered by the panel on both DNA and RNA level and thus the TMPRSS2:ERG fusion could be called by TST170	2 identical TRs	2 identical TRs	/	/	/
			ERG	RNA expression increase												3 identical BMs	4 identical BMs
			PTEN	DNA deletion				PTEN	DNA deletion				PTEN	DNA deletion		2 matching TR and BM pairs	2 matching TR and BM pairs
			PTEN	RNA expression decrease				PTEN	RNA expression decrease							1 identical BM due to bin count analysis panel	1 TR in MASTER based on expression data
			SBS3	DNA signature (Defective homologous recombination DNA damage repair)				SBS3	DNA signature (Defective homologous recombination DNA damage repair)							2 TRs in MASTER solely based on expression data
			HRD	DNA homologous recombination deficency score				HRD	DNA homologous recombination deficency score
			Tp53	DNA mutation											Tp53 mutation also detected in panel, not used for TR
			Tp53	DNA deletion
			BRCA1	RNA expression decrease
			BRCA2	RNA expression decrease
			CHEK2	RNA expression decrease
								BRCA2:PLEKHG4	DNA structural variant						TSO500 does not detect DNA structural variants. BRCA2:PLEKHG4 RNA fusion was detected by the TST170 but removed by a low-quality filter within the Illumina analysis pipeline and was subsequently not reported by TST170. Arriba was detecting and reporting the BRCA2:PLEKHG4 RNA fusion
								BRCA2:PSTPIP2	DNA structural variant						TSO500 does not detect DNA structural variants. BRCA2:PSTPIP2 RNA fusion was detected by the TST170 but removed by a low-quality filter within the Illumina analysis pipeline and was subsequently not reported by TST170. Arriba was detecting and reporting the BRCA2:PSTPIP2 RNA fusion
	mTOR inhibition		PTEN	DNA deletion		PI3K/Akt/mTOR inhibition	Ipatasertib + Abirateron	PTEN	DNA deletion		mTOR inhibition		PTEN	DNA deletion
			FBXW	DNA deletion				PTEN	RNA expression decrease						FBXW7 deletion detected due to bin count analysis
	ICI		CTLA4	RNA expression increase
			ICOS	RNA expression increase
			BRCA1	RNA expression decrease
			BRCA2	RNA expression decrease
								AR	RNA expression increase
	PSMA		PSMA	RNA expression increase
						Trop-2-directed therapy	sacituzumab govitecan	TACSTD2	RNA expression increase
SBS classification according to https://cancer.sanger.ac.uk/signatures/sbs

## Sheet: Patient 8
entity	M1 TR	M1 Drug	M1 BM(s)	M1 BM type	M1 comments	M2 TR	M2 Drug	M2 BM(s)	M2 BM type	M2 comments	Panel TR	Panel Drug	Panel BM(s)	Panel BM type	Panel comments	summary comparison 1	summary comparison 2	Genetic recommendation M1 BM	Genetic recommendation M1 BM type	Genetic recommendation M1 BM found in Panel
Solitary fibrous tumor	Multi tyrosine kinase inhibition/FGFR inhibition		NAB2:STAT6	RNA fusion		Multi tyrosine kinase inhibition									STAT6 is not covered by the panel and NAB2 is only covered by the panel on DNA level, thus the NAB2-STAT6 fusion cannot be called by neither TST170 nor Arriba	1 identical TR	1 identical TR	/	/	/
			FGFR1	RNA expression increase				FGFR1	RNA expression increase							1 identical BM	1 identical BMs
								FGFR1	DNA gain						gain of FGFR1 not found in panel	1 identical BM due to bin count analysis panel	1 matching TR and BM pair
			NTRK1	RNA expression increase												1 matching TR and BM pair	1 additional TR MASTER (clinical trial)
						FGFR inhibition				clinical trial recommendation						4 TRs in MASTER solely based on expression data and known panel gaps	1 additional TR, identical BM (MASTER)
	mTOR inhibition		PTEN	DNA deletion		mTOR inhibition		PTEN	DNA deletion		mTOR inhibition		PTEN	DNA deletion			1 identical BM due to bin count analysis panel
								FBXW7	DNA deletion						FBXW7 deletion detected due to bin count analysis		3 TRs in MASTER solely based on expression data and known panel gaps
	SSTR3 targeted therapy		SSTR3	RNA expression increase		SSTR3 targeted therapy		SSTR3	RNA expression increase
								SSTR3	DNA gain
	SSH inhibition	Vismodegib	GLI2	RNA expression increase		SSH inhibition
			SMO	RNA expression increase				SMO	RNA expression increase
								SMO	DNA gain						gain of SMO not found in panel
	Riluzol		GRM1	RNA expression increase
						PARP inhibition		SBS3	DNA signature (Defective homologous recombination DNA damage repair)
								PTEN	DNA deletion
								MLH3	DNA deletion						MLH3 not covered by panel
SBS classification according to https://cancer.sanger.ac.uk/signatures/sbs

## Sheet: Patient 9
entity	M1 TR	M1 Drug	M1 BM(s)	M1 BM type	M1 comments	M2 TR	M2 Drug	M2 BM(s)	M2 BM type	M2 comments	Panel TR	Panel Drug	Panel BM(s)	Panel BM type	Panel comments	summary comparison 1	summary comparison 2	Genetic recommendation M1 BM	Genetic recommendation M1 BM type	Genetic recommendation M1 BM found in Panel
osteosarcoma	FGFR inhibition		FGFR1	RNA expression increase		FGFR inhibition	Rogaratinib	FGFR1	RNA expression increase		FGFR inhibition/Multi tyrosine kinase inhibition					1 identical TR	1 identical TR	NF1	DNA germline deletion	no
					gain of FGFR1 found in WGS±TS					gain of FGFR1 found in WGS±TS			FGFR1	DNA gain		4 identical BMs	5 identical BMs
			FGFR3	RNA expression increase				FGFR3	RNA expression increase							1 identical TR based on different BMs	1 identical TR based on different BMs
					gain of FGFR4 found in WGS±TS					gain of FGFR4 found in WGS±TS			FGFR4	DNA gain		2 additional TRs, identical BMs (panel)	2 additional TRs, identical BMs (panel)
					gain of FGF14 found in WGS±TS					gain of FGF14 not in data			FGF14	DNA gain		1 identical BM due to bin count analysis leading to 1 additional TR in MASTER	1 add. TR based solely on HRD scores/known panel gaps
	MEK inhibition		NF1	DNA germline deletion		MEK inhibition	Selumetinib	NF1	DNA germline deletion						germline CNVs generally not detected by panel seq since germline is not searched for CNVs due to blood pool analysis; NF1 del in tumor detected due to bin count analysis		1 identical BM due to bin count analysis leading to 1 additional TR in MASTER
					HRD scores not evaluated in 2017	PARP inhibition		HRD	DNA homologous recombination deficency score
					SMARCAL1 mutation found in WGS±TS			SMARCAL1	DNA mutation
					gain of MET found in WGS±TS					gain of MET found in WGS±TS	MET inhibition		MET	DNA gain
					gain of MYC gain found in WGS±TS					gain of MYC gain found in WGS±TS	WEE/BET inhibition		MYC	DNA gain
					gain of CCNE1 found in WGS±TS					gain of CCNE1 found in WGS±TS			CCNE1	DNA gain

## Sheet: Patient 10
entity	M1 TR	M1 Drug	M1 BM(s)	M1 BM type	M1 comments	M2 TR	M2 Drug	M2 BM(s)	M2 BM type	M2 comments	Panel TR	Panel Drug	Panel BM(s)	Panel BM type	Panel comments	summary comparison 1	summary comparison 2	Genetic recommendation M1 BM	Genetic recommendation M1 BM type	Genetic recommendation M1 BM found in Panel
chondrosarcoma	ICI		TMB	DNA mutational burden		ICI		TMB	DNA mutational burden		ICI		TMB	DNA mutational burden		1 identical TR	1 identical TR	/	/	/
			MSI	sensor positive				MSI	sensor positive						MSI analysis panel: Usable MSI Sites: 119; Total MSI Sites Unstable: 6; Percent Unstable MSI Sites: 5.04	1 identical BM	1 identical BM
			MLH3	DNA mutation											MLH3 not covered by panel	1 matching TR and BM pair	1 matching TR and BM pair
			MSH2	DNA deletion											MSH2 deletion not detected due to bin count analysis	1 add. TR MASTER combination/clinical trial
								SBS6	DNA signature (Defective DNA mismatch repair)							1 add. TR MASTER, BM not called in panel
	ICI + PARP inhibition				clinical trial recommendation
	PARP inhibition		BRCA2	DNA mutation					BRCA2 mutation found in WGS±TS						BRCA2 mutation filtered out in panel (TVF*= 0.049)
			HRD	DNA homologous recombination deficency score					high HRD scores found in WGS±TS
SBS classification according to https://cancer.sanger.ac.uk/signatures/sbs
*TVF = tumor variant frequency

[truncated: 10 more sheets: Patient 11, Patient 12, Patient 13, Patient 14, Patient 15, Patient 16, Patient 17, Patient 18, Patient 19, Patient 20]
